# Supplementary material for: 3-Nitroatenolol: First Synthesis, Chiral Resolution and Enantiomers’ Absolute Configuration
Source: Molecules. 2024 Apr 3;29(7):1598. doi: 10.3390/molecules29071598 (PMC11013601; doi:10.3390/molecules29071598)
Supplement: Supplementary file 1 [file molecules-29-01598-s001.zip]

Archive with 1 entries (1 files):
- molecules-2920724-supplementary.pdf
